# Supplementary material for: SRR1 is essential to repress flowering in non-inductive conditions in Arabidopsis thaliana
Source: J Exp Bot. 2014 Aug 16;65(20):5811–22. doi: 10.1093/jxb/eru317 (PMC4203120; doi:10.1093/jxb/eru317)
Supplement: Supplementary Data [file supp_eru317_jexbot126045_file002.xlsx]

## Sheet: Blad1
	Supplementary table 1: List of primers
	#	Primer name	Sequence 5' - 3'	Purpose
	1	srr1 genotyping Forw	GGTAAATTGGTTCATTGAGATGAAC	Genotyping
	2	srr1 genotyping Rev	GCTACCTATACCGTACATCACCATC	Genotyping
	3	LBb1	GCGTGGACCGCTTGCTGCAACT	Genotyping
	4	PhyB genotyping Forw (For restriction cut with MnlI)	CAATGTAGCTAGTGGAAGAAGCTCGATGTGG	Genotyping
	5	PhyB genotyping Rev (For restriction cut with MnlI)	ACATAACAGTGTCTGCGTTCTCAAAACGC	Genotyping
	6	co-9 genotyping Forw	GGTCTGCGAGTCATGTGAGC	Genotyping
	7	co-9 genotyping Rev	CGAACAGCCACGAAGCAACC	Genotyping
	8	co-9 Left border	AAAACCACCCCAGTACATTAAAAAC	Genotyping
	9	gi-2 For	TTCGGAGCAATGGGCTTTGG	Genotyping
	10	gi-2 Rev	TGTTGGTGATCCAGCCTTAG	Genotyping
	11	FLC for	CTTGTGGATAGCAAGCTTGTGGG	qPCR
	12	FLC rev	CATGAGAGTTCGGTCTTCTTGGCTC	qPCR
	13	SRR1 Realtime Forw	ATTTTGCAGCATTCCATGAT	qPCR
	14	SRR1 Realtime Rev	GCAGCTCCGAATCTATACCA	qPCR
	15	GI For	GGCCTGAGTCACTGGTGATT	qPCR
	16	GI Rev	CACCGGCTGTATTGCTCTTG	qPCR
	17	CO For	CCTCAGGGACTCACTACAACGAC	qPCR
	18	CO Rev	GGTCAGGTTGTTGCTCTACTGTCC	qPCR
	19	AP1 For	GATACAGACCACCCATGTTG	qPCR
	20	AP1 Rev	AATGCCCCACCAAGGTGACGA	qPCR
	21	FT For	CCTCCGAGAATATCTCCATTG	qPCR
	22	FT Rev	ACACGACACGATGAATTCCTG	qPCR
	23	CDF1 For	TTTCCCGACGGTTTTAGAGG	qPCR
	24	CDF1 Rev	CCATGCTGTTGCATCTTGGA	qPCR
	25	FKF1 For	GAAGTCTTCACTGGCTATCG	qPCR
	26	FKF1 Rev	GATCAACCAATGGGTGACG	qPCR
	27	TEM1 For	ATCCACTGGAAAGTCCGGTCTA	qPCR
	28	TEM1 Rev	GAATAGCCTAACCACAGTCTGAACC	qPCR
	29	TEM2 For	TGGTCCGAGAGAAAACCCG	qPCR
	30	TEM2 Rev	TCAACTCCGAAAAGCCGAAC	qPCR
	31	SVP For	AACTCTACCGGAGCGCCTGT	qPCR
	32	SVP Rev	ACTCTCCTCACTCCATCAACTTC	qPCR
	33	SOC1 For	TCAAGCTACGACAGTGGAAC	qPCR
	34	SOC1 Rev	GCTTCCATCGAAGTCAACTC	qPCR
	35	FLM For	GCTGAGAGAAGAGAACCAGG	qPCR
	36	FLM Rev	GTTTAAGGTGAAAACTCAGC	qPCR
	37	FLM-β For	CCTCAATGTTTTGAACTCGATC	qPCR
	38	FLM-β Rev	TCGACATTTGGTTCTTCAAGCTTGC	qPCR
	39	FLM-δ For	GATCGTTATGAAATACAACATGC	qPCR
	40	FLM-δ Rev	GTATTCTTTCCCATCTGGCTAGC	qPCR
	41	GA3ox1 For	CATCCCATTCACCTCCCACACTCTCACATAC	qPCR
	42	GA3ox1 Rev	AGGAGAAGGAGCAGCGGAGAAGAGGAG	qPCR
	43	GA3ox2 For	GACTTGCTCCACATTTTAACCAACGGAATCTTC	qPCR
	44	GA3ox2 Rev	CCACAGGTAAGCCATTGAGAACCGAGATC	qPCR
	45	GA20ox2 For	ACCGAGACTATTTCCGAGGATT	qPCR
	46	GA20ox2 Rev	TGTTTGGCATGGAGGATAATG	qPCR
	47	GA2ox2 For	GCAGGAGGCTATTGGCTTCTTCG	qPCR
	48	GA2ox2 Rev	CTGAGGATTAGCATTGAGGAGGAGATAC	qPCR
